# Supplementary material for: Transcriptomics of the Anthopleura Sea Anemone Reveals Unique Adaptive Strategies to Shallow‐Water Hydrothermal Vent
Source: Ecol Evol. 2025 Apr 10;15(4):e71252. doi: 10.1002/ece3.71252 (PMC11985324; doi:10.1002/ece3.71252)
Supplement: Supplementary file 1 — Tables S1–S4. [file ECE3-15-e71252-s001.xlsx]

## Sheet: TableS1
Table S1. List of enriched GO and the gene expression profiles in the vent populations.
Transcript ID	Annotation	logFC
GO:0043932		South of vent	North of vent
TRINITY_DN11334_c0_g2_i2	Collagen triple helix repeat-containing protein 1	2.37223	2.12821
TRINITY_DN11334_c0_g2_i4	Collagen triple helix repeat-containing protein 1	2.01146	2.09829
TRINITY_DN12756_c0_g1_i2	Collagen triple helix repeat-containing protein 1	2.12763	3.19859
TRINITY_DN3626_c1_g1_i3	Collagen triple helix repeat-containing protein 1	1.34528	0.986458
TRINITY_DN580_c0_g1_i16	Collagen alpha-1(XVII) chain	2.22288	2.01556
TRINITY_DN580_c0_g1_i35	Collagen triple helix repeat-containing protein 1	2.09814	1.81909
TRINITY_DN580_c0_g1_i41	Collagen triple helix repeat-containing protein 1	1.97154	1.94342
TRINITY_DN580_c0_g1_i42	Collagen triple helix repeat-containing protein 1	2.66885	2.17586
GO:0033690
TRINITY_DN893_c0_g1_i3	Low-density lipoprotein receptor-related protein 2	2.25766	2.7864
TRINITY_DN893_c0_g1_i4	Low-density lipoprotein receptor-related protein 2	2.22683	2.75282
GO:0006468
TRINITY_DN11869_c0_g1_i8	Neurofascin	1.26118	1.46785
TRINITY_DN1329_c0_g1_i4	Multiple epidermal growth factor-like domains protein 10	1.37154	1.28883
TRINITY_DN1443_c0_g1_i10	Transcriptional regulator Erg	2.91918	2.80667
TRINITY_DN1443_c0_g1_i14	Protein C-ets-2	2.72926	2.54127
TRINITY_DN1443_c0_g1_i3	Transcriptional regulator Erg	2.82878	2.72362
TRINITY_DN1443_c0_g1_i9	ETS translocation variant 3	2.88359	2.80386
TRINITY_DN1538_c0_g1_i3	Runt-related transcription factor 1	1.57319	2.01494
TRINITY_DN1973_c0_g3_i1	Uromodulin	3.27783	3.00436
TRINITY_DN2206_c0_g1_i5	Synapse differentiation-inducing gene protein 1	1.41578	2.28059
TRINITY_DN2254_c0_g2_i2	cAMP-responsive element modulator	1.50549	1.92558
TRINITY_DN2254_c0_g2_i4	Cyclic AMP-responsive element-binding protein 1	1.10258	1.59366
TRINITY_DN2254_c0_g2_i7	cAMP-responsive element modulator	1.1146	1.59875
TRINITY_DN228_c0_g2_i1	ETS domain-containing protein Elk-1	0.860692	0.906656
TRINITY_DN2453_c0_g1_i1	Protein phosphatase 1 regulatory subunit 12B	2.0015	2.03385
TRINITY_DN2503_c0_g1_i11	Myosin-binding protein C, cardiac-type	1.2466	1.11777
TRINITY_DN3052_c0_g1_i3	Apoptosis regulator Bcl-2	1.26709	1.31563
TRINITY_DN389_c0_g1_i1	Serine/threonine-protein kinase mos	2.50891	2.44343
TRINITY_DN7354_c0_g1_i1	Serine/threonine-protein kinase TNNI3K	3.68788	3.84435
TRINITY_DN9142_c1_g1_i2	Synapse differentiation-inducing gene protein 1	1.72721	1.96168
TRINITY_DN9467_c0_g1_i6	Synapse differentiation-inducing gene protein 1	1.42293	1.4246
GO:0032677
TRINITY_DN21034_c0_g1_i1	Neurotrypsin	1.71329	3.44379
TRINITY_DN3015_c0_g1_i16	Lipopolysaccharide-binding protein	1.29571	1.61963
TRINITY_DN3015_c0_g1_i21	Lipopolysaccharide-binding protein	1.36298	1.4295
TRINITY_DN3015_c0_g1_i22	Lipopolysaccharide-binding protein	1.25892	1.58835
TRINITY_DN3015_c0_g1_i25	Lipopolysaccharide-binding protein	1.28041	1.5895
TRINITY_DN695_c0_g2_i1	Scavenger receptor cysteine-rich type 1 protein M130	1.31505	1.66338
GO:1903936
TRINITY_DN1177_c0_g1_i13	Heat shock transcription factor	2.9698	4.00543
TRINITY_DN1177_c0_g1_i6	Heat shock transcription factor	2.98939	4.07099
TRINITY_DN117_c1_g1_i8	NEDD4-binding protein 1	1.65372	1.83928
TRINITY_DN12987_c0_g1_i1	NEDD4-binding protein 1	1.14294	1.45693
GO:0050313
TRINITY_DN346_c0_g1_i1	Hydroxyacylglutathione hydrolase	2.93251	4.7832
TRINITY_DN346_c0_g1_i15	Hydroxyacylglutathione hydrolase	2.87045	4.84875
TRINITY_DN346_c0_g1_i16	Hydroxyacylglutathione hydrolase	2.88223	4.82451
TRINITY_DN346_c0_g1_i7	Hydroxyacylglutathione hydrolase	2.57068	4.75417
GO:0008227
TRINITY_DN10835_c0_g1_i2	Melanocyte-stimulating hormone receptor	1.394	1.68743
TRINITY_DN11446_c0_g1_i1	Growth hormone secretagogue receptor type 1	1.50756	2.08792
TRINITY_DN13707_c0_g1_i2	Muscarinic acetylcholine receptor M3-like	1.21129	1.25316
TRINITY_DN13770_c0_g2_i1	5-hydroxytryptamine receptor 4	1.85743	1.44997
TRINITY_DN1386_c1_g1_i1	Adenosine receptor A2a	1.02243	1.083
TRINITY_DN1386_c1_g1_i8	Adenosine receptor A2a	1.02851	1.15685
TRINITY_DN16755_c0_g5_i1	5-hydroxytryptamine receptor 2A	1.07531	1.01387
TRINITY_DN24524_c0_g1_i1	Adenosine receptor A2a	1.94775	2.07273
TRINITY_DN28760_c0_g1_i1	D(1A) dopamine receptor	1.10384	1.34704
TRINITY_DN2962_c1_g2_i1	Beta-2 adrenergic receptor	2.59986	2.98735
TRINITY_DN3001_c1_g1_i3	5-hydroxytryptamine receptor 1B	1.66003	1.99556
TRINITY_DN4140_c0_g1_i1	Adenosine receptor A2a	1.68144	1.63824
TRINITY_DN4140_c0_g1_i3	Adenosine receptor A2a	1.48687	1.46524
TRINITY_DN5180_c3_g1_i1	5-hydroxytryptamine receptor 4-like	2.64955	2.62733
TRINITY_DN6857_c0_g1_i1	D(1A) dopamine receptor	1.23025	1.4169
TRINITY_DN795_c0_g1_i7	5-hydroxytryptamine receptor 1F	3.13719	3.94947
TRINITY_DN8209_c0_g1_i4	Alpha-1A adrenergic receptor	1.35769	1.43759

## Sheet: TableS2
Table S2.List of detoxification-related genes and their expression profiles in the vent populations. Values in bold indicate the FDR < 0.05.
Transcript ID	logFC		Annotation	GO term	KEGG
	North	South
TRINITY_DN346_c0_g1_i1	4.78	2.93	Hydroxyacylglutathione hydrolase	GO:0005654;GO:0005759;GO:0009536;GO:0005506;GO:0016788;GO:0042802;GO:0050313;GO:0006749;GO:0050896;GO:0070813	EC:3.1;EC:1.13.11.18
TRINITY_DN346_c0_g1_i15	4.85	2.87	Hydroxyacylglutathione hydrolase	GO:0005654;GO:0005759;GO:0009536;GO:0005506;GO:0016788;GO:0042802;GO:0050313;GO:0006749;GO:0050896;GO:0070813	EC:3.1;EC:1.13.11.18
TRINITY_DN346_c0_g1_i16	4.82	2.88	Hydroxyacylglutathione hydrolase	GO:0005654;GO:0005759;GO:0009536;GO:0005506;GO:0016788;GO:0042802;GO:0050313;GO:0006749;GO:0050896;GO:0070813	EC:3.1;EC:1.13.11.18
TRINITY_DN346_c0_g1_i7	4.75	2.57	Hydroxyacylglutathione hydrolase	GO:0005654;GO:0005759;GO:0005829;GO:0004416;GO:0005506;GO:0042802;GO:0050313;GO:0006749;GO:0019243;GO:0070813	EC:3.1.2.6;EC:1.13.11.18
TRINITY_DN26022_c0_g1_i1	NA	NA	Thiosulfate sulfurtransferase	GO:0005759;GO:0005829;GO:0030054;GO:0043005;GO:0004792;GO:0008097;GO:0016784;GO:0042802;GO:0000098;GO:0001822;GO:0001889;GO:0006950;GO:0009440;GO:0009636;GO:0016226;GO:0019346;GO:0021510;GO:0030855;GO:0035928;GO:0070814;GO:0090304	EC:2.8.1.2;EC:2.8.1.1
TRINITY_DN3572_c0_g2_i2	-0.21	-0.32	Thiosulfate sulfurtransferase	GO:0005829;GO:0036464;GO:0050337;GO:0070221	EC:2.8.1.3
TRINITY_DN258_c0_g1_i1	2.67	1.48	Thiosulfate sulfurtransferase	GO:0005759;GO:0005829;GO:0043005;GO:0004792;GO:0008097;GO:0016784;GO:0042802;GO:0000098;GO:0001822;GO:0001889;GO:0002143;GO:0006950;GO:0009440;GO:0009636;GO:0019346;GO:0021510;GO:0030855;GO:0035928;GO:0070814	EC:2.8.1.2;EC:2.8.1.1
TRINITY_DN1601_c1_g1_i4	0.17	0.18	3-Mercaptopyruvate sulfurtransferase	GO:0005739;GO:0005829;GO:0004792;GO:0008097;GO:0042802;GO:0001822;GO:0001889;GO:0006950;GO:0019346;GO:0021510;GO:0030855;GO:0035928;GO:0042221;GO:0044248;GO:0090304;GO:1901565	EC:2.8.1.1
TRINITY_DN35504_c0_g1_i1	NA	NA	Sulfite oxidase	GO:0005829;GO:0005758;GO:0005739;GO:0020037;GO:0030151;GO:0043546;GO:0008482;GO:0007584;GO:0006790	EC:1.8.3.1
TRINITY_DN1573_c1_g1_i14	0.26	0.07	Sulfite oxidase	GO:0005789;GO:0005506;GO:0005515;GO:0050479;GO:0006643;GO:0019432;GO:0046485;GO:0005758;GO:0005759;GO:0005773;GO:0005829;GO:0005886;GO:0003729;GO:0008482;GO:0009703;GO:0020037;GO:0030151;GO:0042802;GO:0043546;GO:0006790;GO:0006809;GO:0007584;GO:0009416;GO:0009610;GO:0015994;GO:0042128;GO:0008940;GO:0046872;GO:2001057	EC:1.7.1.2;EC:1.7.1.1;EC:1.8.3.1;EC:1.7.99.4; EC:1.14.16.5
TRINITY_DN6258_c0_g2_i1	-0.09	0.36	Sulfite oxidase	GO:0005758;GO:0005759;GO:0005773;GO:0005829;GO:0005886;GO:0003729;GO:0008482;GO:0009703;GO:0020037;GO:0042802;GO:0043167;GO:0043546;GO:0006809;GO:0007584;GO:0009416;GO:0009610;GO:0015994;GO:0042128	EC:1.7.1.2;EC:1.7.1.1;EC:1.8.3.1;EC:1.7.99.4
TRINITY_DN15916_c0_g1_i1	0.83	0.17	Sulfite oxidase	GO:0005758;GO:0005829;GO:0005515;GO:0008482;GO:0020037;GO:0043167;GO:0043546;GO:0050463;GO:0006807;GO:0007584;GO:0044237;GO:0071704	EC:1.7.1.2;EC:1.8.3.1;EC:1.7.99.4

## Sheet: TableS3
Table S3. 67 OGs shared in both vent anemones. The longest transcripts were selected as the representative in each OG.
Transcript ID	Annotation	Best Blast hit organism	Accession number	Evalue	Bit score
TRINITY_DN33218_c0_g1_i1	unnamed protein product	Porites lobata	CAH3039536.1	5e-19	94.7
TRINITY_DN39318_c0_g1_i1	hypothetical protein	Desmophyllum pertusum	KAJ7389026.1	3e-22	101
TRINITY_DN12517_c1_g3_i1	uncharacterized protein	Actinia tenebrosa	XP_031559863.1	5e-44	163
TRINITY_DN29790_c0_g1_i1	pinopsin-like	Actinia tenebrosa	XP_031564291.1	5e-66	216
TRINITY_DN26453_c0_g1_i1	hypothetical protein	Actinostola sp. cb2023	KAK3734509.1	4e-29	114
TRINITY_DN308_c0_g1_i11	reverse transcriptase domain-containing protein	Verrucomicrobiota bacterium	MEM9400707.1	0	682
TRINITY_DN11873_c0_g1_i1	hypothetical protein	Actinostola sp. cb2023	KAK3729311.1	3e-86	292
TRINITY_DN18555_c0_g1_i1	uncharacterized protein	Acropora digitifera	XP_015775607.1	3e-58	197
TRINITY_DN25339_c0_g1_i1	uncharacterized protein	Gigantopelta aegis	XP_041367407.1	1e-13	73.6
TRINITY_DN33125_c0_g1_i1	histamine H2 receptor-like	Actinia tenebrosa	XP_031563777.1	4e-87	270
TRINITY_DN47178_c0_g1_i1	uncharacterized protein	Exaiptasia diaphana	XP_020916741.1	2e-56	195
TRINITY_DN47243_c0_g1_i2	hypothetical protein	Exaiptasia diaphana	KXJ19532.1	5e-40	153
TRINITY_DN5904_c0_g2_i1	uncharacterized protein	Actinia tenebrosa	XP_031555655.1	1e-56	189
TRINITY_DN308_c0_g1_i11	hypothetical protein	Exaiptasia diaphana	KXJ20280.1	5e-46	172
TRINITY_DN9889_c0_g1_i1	hypothetical protein	Actinostola sp. cb2023	KAK3702864.1	0.032	45.1
TRINITY_DN28312_c0_g1_i1	uncharacterized protein	Montipora capricornis	XP_068756567.1	5e-72	241
TRINITY_DN95_c0_g1_i4	tyrosine-protein phosphatase Lar-like	Actinia tenebrosa	XP_031572906.1	1e-12	80.1
TRINITY_DN38342_c0_g1_i1	probable G-protein coupled receptor 101	Actinia tenebrosa	XP_031565836.1	1e-112	350
TRINITY_DN6436_c0_g1_i1	NA
TRINITY_DN2130_c1_g1_i1	NA
TRINITY_DN21612_c0_g1_i1	titin-like	Actinia tenebrosa	XP_031568586.1	4e-40	152
TRINITY_DN23216_c0_g1_i1	G-protein coupled receptor 161-like	Actinia tenebrosa	XP_031556326.1	4e-86	268
TRINITY_DN23892_c0_g1_i1	uncharacterized protein	Actinia tenebrosa	XP_031566329.1	9e-41	144
TRINITY_DN31723_c0_g1_i1	uncharacterized protein	Acropora millepora	XP_044174236.1	4e-10	67.4
TRINITY_DN3745_c0_g1_i2	vitrin-like	Actinia tenebrosa	XP_031561366.1	2e-142	408
TRINITY_DN9899_c0_g1_i2	neuromedin-K receptor-like	Actinia tenebrosa	XP_031558247.1	1e-164	473
TRINITY_DN10278_c0_g1_i1	hypothetical protein	Actinostola sp. cb2023	KAK3738520.1	3e-05	53.9
TRINITY_DN1123_c0_g1_i2	vegetative cell wall protein gp1-like	Actinia tenebrosa	XP_031560411.1	2e-78	239
TRINITY_DN14360_c0_g1_i1	NA
TRINITY_DN16620_c0_g1_i4	D-aspartate oxidase-like	Actinia tenebrosa	XP_031554508.1	5e-85	266
TRINITY_DN17398_c0_g1_i1	gamma-aminobutyric acid type B receptor subunit 2-like	Actinia tenebrosa	XP_031555480.1	7e-80	258
TRINITY_DN17519_c0_g1_i1	cyclin-dependent kinase 7-like	Actinia tenebrosa	XP_031572032.1	7e-68	219
TRINITY_DN17627_c0_g1_i1	T-box transcription factor tbx-9-like	Actinia tenebrosa	XP_031570227.1	3e-128	376
TRINITY_DN1777_c0_g1_i13	uncharacterized protein	Actinia tenebrosa	XP_031571908.1	2e-47	166
TRINITY_DN18109_c0_g1_i1	unnamed protein product	Porites lobata	CAH3034931.1	4e-21	103
TRINITY_DN18767_c0_g1_i1	schlafen-like protein 1	Actinia tenebrosa	XP_031562402.1	1e-43	150
TRINITY_DN18820_c0_g1_i1	uncharacterized protein	Actinia tenebrosa	XP_031557011.1	0	723
TRINITY_DN18998_c0_g1_i1	uncharacterized protein	Actinia tenebrosa	XP_031571969.1	2e-69	230
TRINITY_DN21304_c0_g1_i1	potassium channel subfamily K member 9-like	Actinia tenebrosa	XP_031560214.1	7e-73	229
TRINITY_DN22472_c1_g1_i1	NA
TRINITY_DN23141_c0_g1_i1	copine-9-like	Actinia tenebrosa	XP_031565883.1	2e-145	429
TRINITY_DN2479_c0_g2_i1	Galaxin	Exaiptasia diaphana	KXJ26232.1	5e-71	228
TRINITY_DN26328_c0_g1_i1	solute carrier family 46 member 3-like	Actinia tenebrosa	XP_031554603.1	8e-58	195
TRINITY_DN28743_c0_g1_i1	probable E3 ubiquitin-protein ligase HERC1	Actinia tenebrosa	XP_031569073.1	0	879
TRINITY_DN30661_c0_g1_i1	uncharacterized protein	Exaiptasia diaphana	XP_020908811.1	1e-16	87.4
TRINITY_DN33677_c0_g1_i1	glomulin-like	Actinia tenebrosa	XP_031553528.1	1e-81	264
TRINITY_DN38787_c0_g1_i1	protein ELYS-like	Actinia tenebrosa	XP_031564225.1	4e-139	439
TRINITY_DN39819_c0_g1_i1	uncharacterized protein	Actinia tenebrosa	XP_031561719.1	1e-34	132
TRINITY_DN42400_c0_g1_i1	melatonin receptor type 1B-like	Actinia tenebrosa	XP_020917769.1	1e-58	200
TRINITY_DN42460_c0_g1_i1	titin-like	Actinia tenebrosa	XP_031560009.1	1e-75	255
TRINITY_DN44089_c0_g1_i1	major facilitator superfamily domain-containing protein 6-like	Actinia tenebrosa	XP_031568741.1	7e-87	281
TRINITY_DN44295_c0_g1_i1	type-1 angiotensin II receptor-like	Actinia tenebrosa	XP_031569710.1	1e-43	157
TRINITY_DN46665_c0_g1_i1	probable E3 ubiquitin-protein ligase HERC1	Actinia tenebrosa	XP_031569073.1	1e-112	367
TRINITY_DN4704_c0_g2_i2	uncharacterized protein	Nematostella vectensis	XP_032240154.1	1e-52	172
TRINITY_DN47699_c0_g1_i1	metabotropic glutamate receptor 7-like	Actinia tenebrosa	XP_031554909.1	0	1230
TRINITY_DN49058_c0_g1_i1	glutamate receptor ionotropic, NMDA 1-like	Actinia tenebrosa	XP_031566247.1	4e-41	156
TRINITY_DN49983_c0_g1_i1	synaptonemal complex central element protein 1	Nematostella vectensis	XP_048588257.1	1e-26	114
TRINITY_DN5327_c0_g3_i1	Reticulocyte-binding protein 2-like a	Exaiptasia diaphana	KXJ20035.1	7e-10	67.4
TRINITY_DN5332_c0_g1_i3	acyl-lipid (8-3)-desaturase-like	Actinia tenebrosa	XP_031564402.1	5e-65	214
TRINITY_DN5673_c0_g1_i6	aquaporin-3-like	Actinia tenebrosa	XP_031550196.1	7e-33	127
TRINITY_DN6497_c0_g1_i1	hypothetical protein	Stylophora pistillata	PFX18970.1	2e-42	159
TRINITY_DN7529_c0_g1_i2	keratin-associated protein 16-1-like	Actinia tenebrosa	XP_031550227.1	0	827
TRINITY_DN772_c5_g1_i1	putative carbonic anhydrase 2	Actinia tenebrosa	XP_031560688.1	4e-35	135
TRINITY_DN8294_c0_g2_i1	basal body-orientation factor 1-like	Actinia tenebrosa	XP_031564389.1	1e-58	201
TRINITY_DN8710_c0_g1_i1	peptide methionine sulfoxide reductase A5-like	Actinia tenebrosa	XP_031554467.1	8e-63	200
TRINITY_DN25010_c0_g1_i1	sorting nexin-25-like	Actinia tenebrosa	XP_031561658.1	4e-115	360
TRINITY_DN25511_c0_g1_i1	uncharacterized protein	Exaiptasia diaphana	XP_020914976.2	1e-40	156

## Sheet: TableS4
Table S4. Differential expressed genes (values in bald, FDR < 0.05)
Transcript ID	logFC		Annotation	Best Blast NCBI nr hit	Accession number	Evalue	Bit score
Vent associated	North of vent	South of vent
TRINITY_DN12517_c1_g3_i1	1.65	0.12	Uncharacterized protein	Actinia tenebrosa	XP_031559863.1	2e-44	164
TRINITY_DN2479_c0_g2_i1	2.06	1.77	Galaxin	Exaiptasia diaphana	KXJ26232.1	9e-61	202
TRINITY_DN2130_c1_g1_i1	-1.39	-2.26	Unknown	NA
TRINITY_DN3745_c0_g1_i2	-1.14	-0.59	Vitrin-like	Actinia tenebrosa	XP_031561366.1	2e-142	408
TRINITY_DN1123_c0_g1_i2	-1.46	-0.3	Vegetative cell wall protein gp1-like	Actinia tenebrosa	XP_031560411.1	2e-09	63.9
TRINITY_DN33677_c0_g1_i1	-1.41	0.1	Glomulin-like	Actinia tenebrosa	XP_031553528.1	2e-71	238
